# Supplementary material for: Collecting clinical data in primary ciliary dyskinesia- challenges and opportunities
Source: F1000Res. 2016 Oct 3;5:2031. Originally published 2016 Aug 18. [Version 2] doi: 10.12688/f1000research.9323.2 (PMC5022703; doi:10.12688/f1000research.9323.2)
Supplement: PCD- Post Study Feedback questionnaire to physicians [file f1000research-5-10392-s0000.tgz]

Archive with 1 entries (1 files):
- 78e37397-63da-406a-b671-7ef29129b4f5_F1000-Supplemetary_Data_1-PCD-_Post_Study_Feedback_questionnaire_to_physicians_29.7.2016.txt
