# Supplementary material for: Collecting clinical data in primary ciliary dyskinesia- challenges and opportunities
Source: F1000Res. 2016 Oct 3;5:2031. Originally published 2016 Aug 18. [Version 2] doi: 10.12688/f1000research.9323.2 (PMC5022703; doi:10.12688/f1000research.9323.2)
Supplement: PCD- Post Study Feedback questionnaire to physicians [file f1000research-5-10392-s0000.tgz › 78e37397-63da-406a-b671-7ef29129b4f5_F1000-Supplemetary_Data_1-PCD-_Post_Study_Feedback_questionnaire_to_physicians_29.7.2016.txt]

PCD- Post Study Feedback questionnaire to physicians

Dear Doctor
In analyzing the results of our PCD questionnaires, we found some questions with an unusually low response rate.  We would like to evaluate why these specific questions had an unusually low response rate. We would appreciate your comments and suggestions for improvement.

1. In part C (Medical History), we asked if your patient with situs, might have also had polysplenia or aslplenia. The answers were: yes, no, unknown. 
In your opinion, what was the main reason for the low response rate to this question?
o The question is understandable
o The question is not clear enough
o I did not have relevant information to answer this question
o The question is redundant 
o Other

2. In part C (Medical History), we asked if your patient had ventilation tubes inserted. The answers were: yes, no, unknown. 
In your opinion, what was the reason for the low response rate to this question?
o The question is understandable
o The question is not clear enough
o I did not have relevant information to answer this question
o The question is redundant 
o Other

3. We asked if your patient had a hearing impairment. If you answered YES, the following choices provided were: conductive, neuro-sensorial, unknown. 
In your opinion, what was the reason for the low response rate to this question?
o The question is understandable
o The question is not clear enough
o I did not have relevant information to answer this question
o The question is redundant 
o Other

4. With regards to your patient who suffered from chronic cough or wheeze, we asked you when did these symptoms commence. 
In your opinion, what was the reason for the low response rate to this question?
o The question is understandable
o The question is not clear enough
o I did not have relevant information to answer this question
o The question is redundant 
o Other

5. We asked whether your patient had undergone a lung transplant.
In your opinion, what was the reason for the low response rate to this question?
o The question is understandable
o The question is not clear enough
o I did not have relevant information to answer this question
o The question is redundant 
o Other

6. We asked whether your patient had fertility problems. The answers were: yes, no, unknown.
In your opinion, what was the reason for the low response rate to this question?
o The question is understandable
o The question is not clear enough
o I did not have relevant information to answer this question
o The question is redundant 
o Other

7. With regards to your patient who had a sweat test completed, we asked for the sodium concentration results. 
In your opinion, what was the reason for the low response rate to this question?
o The question is understandable
o The question is not clear enough
o I did not have relevant information to answer this question
o The question is redundant 
o Other

8. We asked whether your patient's immunoglobulins were: normal, abnormal or unknown. 
In your opinion, what was the reason for the low response rate to this question?
o The question is understandable
o The question is not clear enough
o I did not have relevant information to answer this question
o The question is redundant 
o Other


In the following section we would appreciate your response to these 5 general questions:
1. Are there any items that are missing in the current questionnaire?........................................
2. Would you prefer a paper copy or an internet based questionnaire? ........................................
3. Do you have any suggestions regarding the design and format of the questionnaire? ........................................
4. Will the questionnaire be of use in your practice? ........................................
5. How long did it take you to complete the questionnaire? ........................................


Thank you very much for your responses.
