# Supplementary material for: Collecting clinical data in primary ciliary dyskinesia- challenges and opportunities
Source: F1000Res. 2016 Oct 3;5:2031. Originally published 2016 Aug 18. [Version 2] doi: 10.12688/f1000research.9323.2 (PMC5022703; doi:10.12688/f1000research.9323.2)
Supplement: Newly (2016) Revised Suggested PCD Questionnaire [file f1000research-5-10392-s0001.tgz]

Archive with 1 entries (1 files):
- 0be0d0b5-5ebc-4054-b4b3-b98844c6f9bd_F1000-supplement_Data_2_Newly_Revised_questionnaire___29.7.2016.txt
