# Supplementary material for: Collecting clinical data in primary ciliary dyskinesia- challenges and opportunities
Source: F1000Res. 2016 Oct 3;5:2031. Originally published 2016 Aug 18. [Version 2] doi: 10.12688/f1000research.9323.2 (PMC5022703; doi:10.12688/f1000research.9323.2)
Supplement: Newly (2016) Revised Suggested PCD Questionnaire [file f1000research-5-10392-s0001.tgz › 0be0d0b5-5ebc-4054-b4b3-b98844c6f9bd_F1000-supplement_Data_2_Newly_Revised_questionnaire___29.7.2016.txt]

Supplement 2.
Newly (2016) Revised Suggested PCD Questionnaire


Newly (2016) Revised Suggested PCD Questionnaire 

Introduction to end user:
The purpose of this questionnaire is to collect clinical data on subject participating in the following study: NAME OF STUDY…
The ultimate goal of using this questionnaire is to…. Examples:
Establish a national registrar
Evaluate the correlation between the clinical data collected and results of Electron Microscopy
Evaluate the correlation between the clinical data collected and results of Genetic testing

As some data or results of specific medical tests will be required, access to medical charts/records is advisable.
Abbreviations: 	Y- Yes, N- No, UK- Unknown  
       ODA- outer dynein arm, IDA- Inner dynein arm, CA-Central apparatus
A. Demographic details
1. Medical center:…………………
2. Patient's code:………………… 
3. Date of filling the questionnaire: I_I_I_I_I – I_I_I – I_I_I 
4. Name: ………………….
5. ID: I_I_I_I_ I_I_I_I_I_I 
6. Birth date: I_I_I_I_I – I_I_I – I_I_I  			
7. Gender:  	? male 	? female       		
8. Origin? Ethnic:  ….......... 	
9. Initial (Presumptive) diagnosis: 1. ………………   2. ………………
10. Date of this (these) diagnosis:………………			


B. Family history
1. Are the parents consanguineous?  ? Y  ? N   ? UK   
2. If yes, marked the relation:   
a. 1st cousins 
b. 2nd cousins
c. Other……………………. 
d. The patient is adopted
**Pleas draw a family tree
3. How many siblings?:..............   					
4. Is there any other family members with the same disease? 	? Y  ? N   ? UK       
5. If yes, how many?:………………  					
6. Is there any family member with a laterality defect?  		? Y  ? N   ? UK 
7. Is there family members with the following? (you can mark more than one symptom):   
? chronic wet cough
? chronic sinusitis
?  fertility disorders
? recurrent OM
? neonatal pneumonia
? unknown
? chronic rhinitis
? bronchiectasis 
? no symptoms

C. Medical history 
1. Born at term? 					? Y	? N	? UK   
2. If not, in which week (Gestational Age) ?:   …………    				
3. Respiratory distress shortly after birth (1st days)? 	? Y	? N	? UK  	
4. Neonatal pneumonia/atelectasis (during 1st month)?	? Y	? N	? UK  	

5. Any Situs inversus? 				? Y	? N	? UK      
If yes, continue to next question (otherwise, go to Q8):
6. Situs ambiguous or Dextrocardia:?: 			? Y	? N	? UK      
7. Total situs inversus?: 				? Y	? N	? UK       

8. Recurrent otitis? 				? Y	? N	? UK     
If yes, continue to next question (otherwise, go to Q13):
9. Purulent recurrent (>10 in 1st 2 y of life) Otitis Media?  ? Y   	? N   	? UK    
10. Tube insertion? 					? Y	? N	? UK  
11. Persistent Hearing impairment (confirmed by ENT or speech specialist)?:
          ? Y   	? N   	? UK    
If yes, continue to next question (otherwise, go to Q13):
12. Hearing loss is:  ? conductive 	? neuronal	? UK    

13. Chronic Sinusitis? 				? Y	? N	? UK                
14. Sinus surgery? 					? Y	? N	? UK               

15. Chronic rhinitis/ nasal congestion since early age? ? Y	? N	? UK  		
If yes, continue to next question (otherwise go to Q18)		
16. Seasonal? 					? Y	? N	? UK	
17. Known/ evidenced allergy? 			? Y	? N	? UK	

18. Chronic persistent cough: 			? Y	? N	? UK	
If yes, continue to next question (otherwise go to Q21)
19. Seasonal? 					? Y	? N	? UK	
20. Wet/Productive?					? Y	? N	? UK	
                
21. Recurrent wheezing: 				? Y	? N	? UK		
22. Recurrent pneumonia or bronchitis: 		? Y	? N	? UK	

23. Lobectomy? 					? Y	? N	? UK		

24. Congenital heart disease: 				? Y	? N	? UK  
25. If yes, describe: …………….. 					
26. Developmental delay: 				? Y	? N	? UK  
27. Headache from unknown reason: 			? Y	? N	? UK  
28. Hydrocephalus: 					? Y	? N	? UK  
29. Polycystic kidney disease: 				? Y	? N	? UK  
30. Vision disorder: 					? Y	? N	? UK  
31. If yes, describe: ………………..					
32. Fertility disorder: 					? Y	? N	? UK  
33. If yes, describe: ………………..  					
34. Other genetic disease: 	    			? Y	? N	? UK	
35. If yes, describe: ………………..  					
36. 

Comments for this section: .......................................................................................................................  ………………………………………………………………………………………………………………………..
D. Physical examination & Tests

1. 1. Weight………kg      Height……..cm,   BMI:…..  Date measured:….. 					
2. Crepitations or wheezing:  		? Y	? N    		
3. Clubbing: 			? Y	? N    		
4. Ear/Nose pathology: 		? Y	? N    		
5. If yes, describe: ………….   				
6. Saturation (on room air)……….  			

7. CXR done? 			? Y	? N	? UK   
8. Date of the last CXR: ……………  				 
9. Bronchiectasis on CXR?        	? Y	? N	? UK  	 
10. Other finding: …………..

11. Chest CT done? 			? Y	? N	? UK   
12. Date of the last CT test:   …………..			
13. Bronchiectasis on CT? 		? Y	? N	? UK   
14. Other finding on CT ……………..

15. Sinuses CT? 			? Y	? N	? UK				
16. Abnormalities identified?		? Y	? N	? UK   

17. Sperm test? 			? Y	? N	? UK  		
If yes, continue to next question (otherwise go to Q19)				
18. Movement: ?  normal	? abnormal	? no movement  ? other 

19. Sweat test? 			? Y	? N	? UK   	
20. If yes, normal? 			? Y	? N	? UK   	
21. Genotyping for CF? 		? Y	? N	? UK   	
22. If yes, results:  ……….					

23. Abdominal US or CT: 		? Y	? N	? UK   		
If yes, mark one of the following (otherwise go to Q25):
24.  							
* Normal
* Abdominal situs inversus
* Central liver
* Asplenia
* Polysplenia
* Polycystic kidney
        
25. Lungs function test done?	? Y	? N	? UK    
If yes, mark the following (otherwise go to Q29):

26. Date of the last test:   …………			
27. FVC (%): ……….  (Lt)………… 					
28. FEV1 (%): ………  (Lt)………… 					

29. Sputum culture in last year? 	? Y	? N	? UK  

30. If yes –culture result:  			

? -no growth  ?- H. Influenza  ? - S. Pneumoniae ? Stap. Aureus  ? -M. catarrhalis ? -Mucoid P. 
Aeroginosa ? - Non-mucoid P. Aeroginosa  ? -AFB ? -Other.........

31. Immunoglobulins: 	? normal	? abnormal	? UK   
32. Other relevant tests (eg, skin tests? Ear cultures? Bronchoscopy?)  ..............................................................................................................................................................................................................................................................................................................


OPTIONAL- PCD TESTS
Nasal NO:   			? Y	? N	? UK
Date:
Result:  ……..ppb     or……. Nl/min
Nasal brushing/scrape for cilia:     ? Y	? N
Date: ……………………
Light Microscopy:    ? Not done    ? - No cilia    ? -Immotile     ? -Normal
Video Microscopy:   ? Not done    ? - No cilia    ? -Immotile or Abnormal (define)  ? -Normal
TEM Findings: 
ODA      : ? -Normal   ? -Absent   ? -Undetermined     ? -Other  ..................
IDA   : 	  ? -Normal   ? -Absent   ? - Undetermined     ? -Other
CA         : ? -Normal   ? -Absent   ? - Undetermined     ? -Transposition  ? -Other .....
Genetic Testing:
Date:………………
Finding: ………….

Other possible tests:
Epithelial cell culture (Ciliogenesis)
Immunofluorescence
Mucociliary clearance


1 -Page| Supplement
